# Supplementary material for: The Phylogeny, Biodiversity, and Ecology of the Chloroflexi in Activated Sludge
Source: Front Microbiol. 2019 Sep 13;10:2015. doi: 10.3389/fmicb.2019.02015 (PMC6753630; doi:10.3389/fmicb.2019.02015)
Supplement: DATA FILE S1 — Data for the amplicon data sets surveyed for this review. The relative abundance for each Chloroflexi filament phylotype is expressed as a percentage of the total number of 16S rRNA gene sequences from each sample remaining after quality control. Analyses were undertaken using QIIME 2 (release 2017.12). Samples retaining fewer than 4000 features after quality control are marked by red text (total features column), since the detection threshold fell below 0.05% relative abundance. Relative abundance values are given and also shaded by their respective heatmap color. [file Table_1.XLSX]

## Sheet: Summary of Phylotypes
Sample name	Sample time	Configuration	SRT (days)	treated sludge source	Country	Total Features	"Ca. Villigracilis"	"Ca. Amarithrix"	"Ca. Defluviifilum"	"Ca. Defluviithrix"	"Ca. Catenibacter"	"Ca. Kouleothrix"	"Ca. Sarcinithrix"	"Ca. Amarolinea"	"Ca. Promineofilum"	"Ca. Trichobacter"	Data Accession	16S rRNA gene region(s) targeted (primer pair)	Reference
Daesin	Apr 2015	HANT (anoxic-anaerobic-oxic membrane)	20-25	municipal	Korea	47079	0.0424818	0	0.0637227	0.777417	0	0	0.388708	0.0403577	0	0	DRA004059	V3-V4 (341f, 785r)	Jo et al. (2016)
Gangwon	Feb 2015	KS-MBR (anaerobic-dynamic (anoxic/oxic/anoxic)-oxic membrane)	37	municipal	"	48951	0.0572001	0.116443	0	0.384058	0.00817144	0.298257	0.0510715	0.0204286	0.0102143	0
Industrial	Apr 2015	KS-MBR (anaerobic-dynamic (anoxic/oxic/anoxic)-oxic membrane)	30	70% industrial, 30% municipal	"	44177	0.20599	0.59986	0	0.495733	0.101863	0	0	0	0	0
Juksan	Mar 2015	D-MBR (dynamic (anaerobic/anoxic)-oxic membrane)'	25	municipal	"	60965	0.656114	0	0	0.159108	0.0442877	0.0524891	0.178791	0.203395	0	0
Keumchon	Apr 2015	DF-MBR (dual dynamic (anaerobic/anoxic)-oxic membrane)	24-25	municipal	"	55932	0.118	0	0	0.43088	0	0.466638	0	0	0	0
Musan	Mar 2015	KS-MBR (anaerobic-Dynamic (anoxic/oxic/anoxic)-oxic membrane)	32	municipal	"	58270	0.0137292	0	0	0.422173	0.0326068	0.130427	0.0360391	0.00858075	0	0
Sinkwan	Mar 2015	KIMAS (anoxic-anaerobic-oxic-membrane)	24	municipal	"	66641	0.261101	0	0	0.430666	0	0.366141	0.0870335	0.0630243	0	0
Songdo	Feb2015	A2O (anaerobic-anoxic-aerobic)	25	industrial	"	47686	0.671056	0	0	0.0440381	0.406828	0	0	0	0	0
Unbuk	May 2015	DF-MBR (dual dynamic (anaerobic/anoxic)-oxic membrane)	25-30	municipal	"	47739	0.0335156	0	0	0.389619	0	0	0	0.0167578	0	0
SBR 1	day 300	SBR (aerobic (feed+mixing)-aeration-settling-decant)	24-37	dairy wastewater	Belgium	15225	0	0	0	0	1.37931	0	0	0	0	0	SRP095156	V1-V2 (28f, 388r)	Henriet et al. (2017)
SBR 1	day 393	SBR (anaerobic (feed+mixing)-aeration-settling-decant)	29-54	"	"	19042	0	0	0	0	1.54921	0.08402	0	0	0	0
SBR 2	day 307	SBR (anaerobic (feed+mixing)-aeration-settling-decant)	24-37	"	"	12350	0	0	0	0	0.42105	0	0	0	0	0
SBR 2	day 413	SBR (anaerobic (feed)-aeration-settling-decant)	29-54	"	"	20253	0	0	0	0	1.4072	0.17775	3.85622	0	0	0
SBR @ 30 degrees	NA	A/O process (anoxic-aerobic-settling) at 30 degrees	NA	ABS resin manufacturing wastewater	China	12177	1.64244	0	0	0	0	0	0.739098	0	0	0	SRR3994048	v3-v4 (340F, 805R)	Luo et al. (2017)
SBR @ 35 degrees	NA	A/O process (anoxic-aerobic-settling) at 35 degrees	NA	"	"	6149	0.308993	0	0	0	0	0	0.52041	0	0.308993	0	SRR3994068
SBR @ 40 degrees	NA	A/O process (anoxic-aerobic-settling) at 40 degrees	NA	"	"	7785	0.899165	1.15607	0	0	0	0	0.29544	0	0	0	SRR3994070
MH-A (anaerobic-anoxic zone)	NA	anoxic-aerobic	NA	70% municipal	China	12755	0	0	0	0	0.337123	0	0	0	0	0	SRP053365	v4 (515F, 806R)	Gao et al. (2016)
MH-O (aerobic zone)	NA	anoxic-aerobic	NA	70% municipal	"	18081	0	0	0	0	0	0	0	0	0	0
QP-O (aerobic zone)	NA	oxidation ditch	NA	80% municipal	"	11762	0	0	0	0	0	0.501615	0	0	0	0
TS-A (anaerobic-anoxic zone)	NA	anaerobic-aerobix/anoxic-aerobic	NA	municipal	"	18371	0.130641	0	0	0	0.451799	0	0	0	0	0
TS-O (aerobic zone)	NA	anaerobic-aerobix/anoxic-aerobic	NA	municipal	"	16107	0	0	0	0	0	0	0	0	0	0
WSK-A (anaerobic-anoxic zone)	NA	anaerobic-anoxic-aerobic	NA	85% municipal	"	17907	0.402077	1.10013	0	0.228961	0	0	0	0.318311	0	0
WSK-O (aerobic zone)	NA	anaerobic-anoxic-aerobic	NA	85% municipal	"	19012	0.457606	0.94677	0	0.815275	0	0.084157	0	0.710078	0	0
Gibberellin production wastewater plant, Jiangxi province, China	25th May 2015	A/O (anaerobic-oxic)	NA	Gibberellin production facility wastewater	China	9029	0	0.520545	5.32728	0	0.332263	0	1.16292	0	0	0	SRP077353	v4-v5 (515F, 907R)	Ouyang et al. (2017)
	5th Jun 2015	"	"	"	"	12320	0	0	2.77597	0	0.75487	0	0.803571	0	0	0
	25th Jun 2015	"	"	"	"	12236	0	0	0.335077	0	1.43838	0	0.089899	0	0	0
	29th Jul 2015	"	"	"	"	8391	0	0	0	0	2.22858	0	0.226433	0	0	0
	13th Aug 2015	"	"	"	"	14918	0	0	0.288242	0	2.06462	0	0	0	0	0
	28th Aug 2015	"	"	"	"	11802	0	0	0.330452	0	1.7031	0	0	0	0	0
	9th Sep 2015	"	"	"	"	12818	0	0	0	0	2.44188	0	0	0	0	0
	25th Sep 2015	"	"	"	"	13423	0	0	0.357595	0	2.73411	0	0	0	0	0
	15th Oct 2015	"	"	"	"	15110	0	0	0	0	2.58769	0	0	0	0	0
	17th Nov 2015	"	"	"	"	13187	0	0	0	0	2.46455	0	0	0	0	0
	20th Nov 2015	"	"	"	"	11314	0	0	0	0	3.63267	0	0	0	0	0
	5th Dec 2015	"	"	"	"	10110	0	0	0	0	3.24431	0	0	0	0	0
1 (An-MBR-A)	day 207	completely mixed anaerobic activated sludge lab reactor (2.7L)	NA	full-scale aerobic membrane bio-reactor (MBR) sludge	China	31899	0	0.14734	0	0	0	0	0.0313489	0	0.0564281	0	PRJNA382615	V3 (341f, 534r)	Zheng et al. (2018)
A3 (An-MBR-A)	day 219	"	"	"	"	18894	0	0.35461	0	0.142903	0.0317561	0	0.0476342	0	0.0688049	0
A5 (An-MBR-A)	day 231	"	"	"	"	27018	0.0518173	0.207269	0	0.0740247	0.0333111	0.0296099	0	0	0.0407136	0
A7 (An-MBR-A)	day 243	"	"	"	"	31747	0	0.248842	0	0.274042	0.031499	0.0346489	0.0409488	0	0.0850474	0
A8 (An-MBR-A)	day 252	"	"	"	"	31366	0.038258	0.229548	0	0.0924568	0	0.0159408	0.0127527	0	0.0701396	0
A10 (An-MBR-A)	day 270	"	"	"	"	34013	0.0352806	0.0970217	0	0.0499809	0.0176403	0.0264605	0.0352806	0	0.132302	0
A11 (An-MBR-A)	day 329	"	"	"	"	33079	0.111853	0.145107	0	0.0574383	0.0120923	0	0.0392999	0	0.214638	0
A12 (An-MBR-A)	day 333	"	"	"	"	12516	0	0	0	0.071908	0	0	0	0	0.0319591	0
A13 (An-MBR-A)	day 339	"	"	"	"	12126	0	0.115454	0	0	0	0	0.0577272	0	0	0
A14 (An-MBR-A)	day 345	"	"	"	"	28845	0	0.114405	0	0	0	0.0242676	0.0242676	0	0	0
A15 (An-MBR-A)	day 374	"	"	"	"	31329	0.00957579	0.0574548	0	0.0414951	0	0	0.0191516	0	0.0127677	0
B1 (An-MBR-B)	day 207	"	"	"	"	19921	0.030119	0.110436	0	0	0	0	0	0	0.0401586	0
B3 (An-MBR-B)	day 219	"	"	"	"	24142	0.0455637	0.393505	0	0.173971	0.0289951	0.0331373	0.0952697	0	0.256814	0
B5 (An-MBR-B)	day 231	"	"	"	"	31644	0	0.230691	0	0.0726836	0	0.0126406	0.0347617	0	0.0379219	0
B7 (An-MBR-B)	day 243	"	"	"	"	31959	0.0219031	0.150192	0	0	0	0	0.0625802	0	0.0500641	0
B9 (An-MBR-B)	day 255	"	"	"	"	33729	0.0207537	0.136381	0	0	0	0	0.0326129	0	0.0266833	0
B11 (An-MBR-B)	day 329	"	"	"	"	33062	0.0151231	0.0846894	0	0.0604924	0	0.0120985	0.0453693	0	0.0544432	0
B12 (An-MBR-B)	day 333	"	"	"	"	33599	0.0148814	0.110122	0	0	0	0.00892884	0.0238102	0	0	0
B13 (An-MBR-B)	day 339	"	"	"	"	34165	0	0	0	0.0439046	0.0204888	0	0.0175618	0	0.0292697	0
B14 (An-MBR-B)	day 345	"	"	"	"	31559	0.0158433	0.0348554	0	0	0	0	0	0	0	0
B15 (An-MBR-B)	day 374	"	"	"	"	22910	0.0174596	0	0	0	0	0	0	0	0	0
E1 (excess AnMBR sludge)	day 336	"	"	"	"	32010	0.0749766	0.20931	0	0	0.0374883	0.0437363	0.0312402	0	0.0781006	0
E2 (excess AnMBR sludge)	day 340	"	"	"	"	33762	0.0740477	0.148095	0	0.0918192	0.0444286	0.065162	0.0533144	0	0.0947811	0
E3 (excess AnMBR sludge)	day 344	"	"	"	"	32946	0.145693	0.212469	0	0	0.045529	0.0242822	0.0667759	0	0.133552	0
E4 (excess AnMBR sludge)	day 364	"	"	"	"	34638	0.0664011	0.0750621	0	0.0750621	0.025983	0.040418	0.0635141	0	0.225186	0
E5 (excess AnMBR sludge)	day 374	"	"	"	"	34692	0.276721	0.129713	0	0	0.0490027	0.0345901	0.0576502	0	0.389139	0
Aalborg East	2nd Feb 2006	alternating (EBPR)	NA	10% industrial	Denmark	12219	0.147312	0.130944	0	0.253703	0.12276	0.032736	1.65316	0	1.83321	0	PRJEB19518	V1-V3 (27f, 534r)	Stokholm-Bjerregaard et al. (2017)
	4th Feb 2007	"	"	"	"	33567	0.247267	0.259183	0	0.104269	0.223434	0.044687	1.14696	0	1.17973	0
	4th Feb 2008	"	"	"	"	40605	0	0.199483	0	0.24135	0.201946	0	1.09592	0	2.40365	0
	4th Feb 2009	"	"	"	"	36248	0.240013	0.129662	0	0.085522	0.209667	0.013794	0.485544	0	0.645553	0
	4th Feb 2010	"	"	"	"	21548	0.167069	0.092816	0	0.120661	0.222758	0	0.505847	0	1.12772	0
	4th Feb 2011	"	"	"	"	162182	0.443946	0.058576	0	0.020348	0.244787	0.014798	0.288565	0	0.637555	0
	4th Feb 2012	"	"	"	"	23588	1.72969	0.063592	0	0.0254437	0.203493	0	0.45362	0	0.551128	0
	6th May 2013	"	"	"	"	90783	1.12246	0.076005	0	0.056178	0.232422	0	0.414174	0	0.680744	0
	6th Feb 2014	"	"	"	"	2621	4.42579	0	0	0	0	0	0	0	0	0
	13th Nov 2014	"	"	"	"	3426	3.64857	0	0	0	0.262697	0	0.61296	0	0.758903	0
Aalborg West	4th Feb 2006	alternating (EBPR)	NA	30% industrial	"	30423	0.0525918	0	0	0.187358	0.147914	0.0558788	0.20708	0	0.203793	0
	4th Feb 2007	"	"	"	"	30809	0.126586	0.0259664	0	0.113603	0.0973741	0.0486871	0.165536	0	0.347301	0
	6th May 2008	"	"	"	"	34185	0.078982	0.078982	0	0.254498	0.102384	0.0555799	0.555799	0	2.44844	0
	4th Feb 2009	"	"	"	"	19721	0.0709903	0.152122	0	0.319456	0.238325	0.0608488	0.375235	0	5.69444	0
	4th Feb 2010	"	"	"	"	28770	0.30935	0.139034	0	0.250261	0.128606	0	0.444908	0	5.14772	0
	4th Feb 2011	"	"	"	"	58386	0.138732	0.30658	0	0.226082	0.171274	0.032542	0.378515	0	2.50916	0
	4th Feb 2012	"	"	"	"	90277	0.505112	0.291326	0	0.187202	0.161724	0.0664621	0.804192	0	3.0495	0
	4th Feb 2013	"	"	"	"	82284	0.312333	0.17865	0	0.103301	0.12153	0.052258	0.590637	0	5.07268	0
	4th Feb 2014	"	"	"	"	93729	0.598534	0.0896201	0	0.0960215	0.0928208	0.0245388	0.246455	0	2.49763	0
	12th Nov 2014	"	"	"	"	3303	2.05873	0.302755	0	0	0	0	0.544959	0	2.33121	0
Aby	4th Feb 2006	alternating (EBPR)	NA	20% industrial	"	89418	0.35787	0.480888	0	0.273994	0.208012	0.263929	0.989734	0	7.42692	0
	4th Feb 2007	"	"	"	"	122993	0.239851	1.94239	0.00243916	0.579708	0.196759	0.977291	2.10093	0	0.790289	0
	4th Feb 2008	"	"	"	"	117700	0	0.504673	0	0.368734	0.068819	0.433305	0.426508	0	0.832625	0
	4th Feb 2009	"	"	"	"	77474	0.240081	0.252988	0	0.401425	0.211684	0.85448	1.22364	0	3.43212	0
	4th Feb 2010	"	"	"	"	27166	0.0699404	0.272399	0	0.121475	0.0588972	0.121475	1.48347	0	9.50821	0
	4th Feb 2013	"	"	"	"	43699	1.20598	0.32495	0	0.299778	0.0503444	0.132726	1.91309	0	2.206	0
Bjergmarken	4th Feb 2006	alternating (EBPR)	NA	20% Industrial	"	18128	0.033098	0.0772286	0	0.154457	0.176523	0	0.584731	0	0.557149	0
	4th Feb 2007	"	"	"	"	16611	1.14382	0	0	0.102342	0.270905	0	0.53579	0	2.0348	0
	4th Feb 2008	"	"	"	"	17961	0	0.200434	0	0.0779467	0.072379	0	0.629141	0	2.7504	0
	4th Feb 2009	"	"	"	"	42333	0.0543311	0.132285	0	0.0826778	0.0519689	0	0.623627	0	1.92757	0
	4th Feb 2010	"	"	"	"	37668	0.0637146	0.151322	0	0.119465	0.0796432	0	1.01678	0	1.63003	0
	4th Feb 2011	"	"	"	"	19420	0.0720906	0	0	0.0823893	0.030896	0	0.411946	0	0.782698	0
	4th Feb 2012	"	"	"	"	28660	0.219819	0	0	0.0453594	0.0837404	0.038381	0.464061	0	0.369853	0
	4th Feb 2013	"	"	"	"	122970	0.226885	0.0406603	0	0.0349679	0.0650565	0.00813206	1.7549	0	0.250468	0
	3rd Feb 2014	"	"	"	"	88637	0.138768	0	0	0	0.057538	0	0.265126	0	0.155691	0
	10th Nov 2014	"	"	"	"	3550	0	0	0	0	0	0	0.197183	0	0	0
Boeslum	4th Feb 2006	recirculation (EBPR)	NA	5% industrial	"	124698	0.326389	0	0	0.0994402	0.141943	0.17803	0.192465	0	0.279074	0
	4th Feb 2007	"	"	"	"	74365	0.502925	0	0	0.19095	0.396692	0.0981645	0.775903	0	0.844483	0
	4th Feb 2008	"	"	"	"	144347	0.0713558	0	0	0.120543	0.200905	0.0505726	1.16733	0	0.974042	0
	4th Feb 2009	"	"	"	"	68895	0.312069	0	0	0.116119	0.329487	0.0406416	1.77517	0	0.984106	0
	4th Feb 2010	"	"	"	"	83951	0.501483	0	0	0.110779	0.246572	0.0714703	0.601541	0	1.18164	0
	4th Feb 2012	"	"	"	"	34069	0.660424	0	0	0.0587044	0.296457	0.0293522	0.733805	0	1.17996	0
	4th Feb 2013	"	"	"	"	82749	1.27011	0	0	0.0555898	0.154685	0.00725084	0.333539	0	1.60727	0
	10th Feb 2014	"	"	"	"	2592	1.19599	0	0	0	0	0	0.694444	0	0	0
	11th Nov 2014	"	"	"	"	926	4.31965	0	0	0	0	0	1.40389	0	3.13175	0
Egå	4th Feb 2006	recirculation (EBPR)	NA	40% industrial	"	40782	0.0563974	0	0	0	0.306508	0.0196165	0.769948	0	2.60409	0
	4th Feb 2007	"	"	"	"	20519	0.448365	0	0	0.0682294	0.214435	0.0146206	0.380135	0	2.72918	0
	4th Feb 2008	"	"	"	"	16359	0.0611284	0	0	0	0.21395	0	0.959716	0	5.42209	0
	4th Feb 2009	"	"	"	"	36800	0.144022	0.076087	0	0.0298913	0.282609	0	1.40489	0	7.00815	0
	4th Feb 2010	"	"	"	"	48139	0.361453	0.0519329	0.00207732	0.0664742	0.211886	0	0.594113	0	3.10974	0
	4th Feb 2011	"	"	"	"	44413	0.839844	0.0517866	0	0.0202643	0.216153	0	0.477338	0	1.10778	0
	4th Feb 2012	"	"	"	"	32458	1.19231	0	0	0.0924271	0.178692	0.0554563	0.776388	0	2.89605	0
	4th Feb 2013	"	"	"	"	76283	0.329038	0.0380163	0	0.0498145	0.15862	0.0104873	0.460129	0	2.1997	0
	4th Feb 2014	"	"	"	"	1512	1.71958	0	0	0	0	0	0.661376	0	3.04233	0
	10th Nov 2014	"	"	"	"	3028	2.54293	0	0	0	0	0	0.891678	0	1.55218	0
Ejby mølle	4th Feb 2006	alternating (EBPR)	NA	49-55% industrial	"	19007	0.152575	0.121008	0	0.378808	0.447204	0.136792	0.620824	0	3.3514	0
	4th Feb 2007	"	"	"	"	41359	0.065282	0.309485	0	0.411035	0.249039	0.111221	0.809981	0	1.77954	0
	4th Feb 2008	"	"	"	"	27677	0.0361311	0.205947	0	0.422734	0.195108	0	1.97637	0	4.11894	0
	4th Feb 2009	"	"	"	"	21712	0	0.110538	0	0.497421	0.469786	0.018423	0.994842	0	5.89536	0
	4th Feb 2010	"	"	"	"	64564	0.0356236	0.21529	0	0.145592	0.272598	0.0154885	0.811598	0	4.83706	0
	4th Feb 2011	"	"	"	"	174615	0.336741	0.0647138	0	0.108238	0.229648	0.060705	0.168943	0	0.746213	0
	4th Feb 2012	"	"	"	"	50236	0.479736	0.0935584	0	0.0537463	0.0836054	0.075643	0.232901	0	0.832073	0
	4th Feb 2013	"	"	"	"	86943	0.410614	0.0874136	0	0.0954648	0.119619	0.0494577	0.368057	0	0.866085	0
	3rd Feb 2014	"	"	"	"	2019	2.37741	0	0	0	0	0	0	0	1.18871	0
	11th Nov 2014	"	"	"	"	1832	1.52838	0.600437	0	0	0	0	1.0917	0	1.14629	0
Fredericia	4th Feb 2007	recirculation (EBPR)	NA	75% industrial	"	31554	0	0	0	0	0	0	0	0	0	0
	4th Feb 2008	"	"	"	"	102709	0	0	0	0.00876262	0	0	0	0	0	0
	4th Feb 2009	"	"	"	"	56671	0	0	0	0.0299977	0	0	0.0105874	0	0	0
	4th Feb 2010	"	"	"	"	31605	0	0	0	0.155039	0	0	0	0	0	0
	4th Feb 2011	"	"	"	"	170369	0	0	0	0.0469569	0.0105653	0	0	0	0	0
	4th Feb 2012	"	"	"	"	171893	0.154747	0.0081446	0	0.171618	0	0.00639933	0.0581757	0	0.0471223	0
	4th Feb 2013	"	"	"	"	162119	0.0308415	0	0	0.103628	0.00370099	0	0	0	0.0320752	0
	3rd Feb 2014	"	"	"	"	1493	0	0	0	0	0	0	0	0	0	0
	10th Nov 2014	"	"	"	"	85789	0.0687734	0	0	0.312394	0.0361352	0.304235	0	0	0.023313	0
Haderslev	4th Feb 2006	alternating (EBPR)	NA	5% industrial	"	83900	0.368296	0.0834327	0	0.0286055	0.0417163	0.0286055	0.917759	0	0.672229	0
	4th Feb 2007	"	"	"	"	26092	0.160969	0.019163	0	0.0574889	0.0574889	0.134141	0.958148	0	0.601717	0
	4th Feb 2008	"	"	"	"	80405	0.079597	0	0.021143	0.138051	0.0485044	0.0895467	1.19147	0	0.798458	0
	4th Feb 2009	"	"	"	"	96951	0.250642	0.00825159	0.0361007	0.0618869	0.0175346	0.0154717	0.565234	0	0.730266	0
	4th Feb 2010	"	"	"	"	70764	0.727771	0	0.0310893	0.00989204	0.0211972	0.0296761	0.159686	0	0.361766	0
	4th Feb 2011	"	"	"	"	25620	0.776737	0	0	0.0936768	0	0	0.0351288	0	0.187354	0
	4th Feb 2012	"	"	"	"	144824	0.779567	0	0.0145004	0.0987405	0.0207148	0.0655969	0.236839	0	0.407391	0
	4th Feb 2013	"	"	"	"	77160	1.84163	0	0	0.0388802	0.0362882	0.107569	0.309746	0	0.495075	0
	11th Feb 2014	"	"	"	"	71285	0.837483	0	0	0.138879	0.0266536	0.161324	0.162727	0	0.203409	0
	4th Nov 2014	"	"	"	"	1734	5.36332	0	0	0	0	0	0.692042	0	1.32641	0
Hirtshals	4th Feb 2006	alternating (EBPR)	NA	60-70% industrial	"	149643	0.347494	0.044105	0	0.298711	0.100907	0.194463	1.70205	0	1.08191	0
	4th Feb 2007	"	"	"	"	108138	0.409662	0.0406887	0	0.0194196	0.0749043	1.10045	0.577965	0	1.67564	0
	4th Feb 2008	"	"	"	"	78004	0.0538434	0	0	0.134608	0.166658	0	0.239731	0	0.455105	0
	4th Feb 2009	"	"	"	"	107008	0.0915819	0.0364459	0	0.0327078	0.0682192	0.288763	0.827041	0	3.02314	0
	4th Feb 2010	"	"	"	"	35336	0.212248	0	0	0	0.00565995	0.792393	0.602785	0	1.44046	0
	4th Feb 2011	"	"	"	"	149050	0.143576	0.039584	0	0.0154311	0.0899027	0.299228	0.921167	0	0.802415	0
	4th Feb 2012	"	"	"	"	170714	0.23431	0.065021	0	0.238996	0.0169875	0.144686	5.057	0	0.782595	0
	19th Aug 2013	"	"	"	"	123738	0.739466	0.0581875	0	0.105869	0.165673	0.863114	1.29225	0	2.39458	0
	11th Feb 2014	"	"	"	"	2569	0.62281	0	0	0	0	0	0.739587	0	0.89529	0
	4th Nov 2014	"	"	"	"	51904	1.00378	0.113671	0	0.0693588	0.0404593	0.213856	2.62793	0	1.02304	0
Hørring	4th Feb 2006	recirculation (EBPR)	NA	30% industrial	"	47411	0.0548396	0	0	0.398642	0.147645	0.0527304	0.0738225	0	0.179283	0
	4th Feb 2007	"	"	"	"	17884	0.307537	0	0	0.111832	0.100649	0.234847	0.0838739	0	0.486468	0
	4th Feb 2008	"	"	"	"	21016	0	0	0	0.499619	0	0	0.271222	0	0.861249	0
	4th Feb 2009	"	"	"	"	63667	0.431935	0	0	0.260732	0.0282721	0.091099	0.524605	0	1.71203	0
	4th Feb 2010	"	"	"	"	39431	0.197814	0	0	0.0202886	0.0431133	0.0912987	0.21303	0	0.337298	0
	4th Feb 2011	"	"	"	"	33470	0.394383	0	0	0.0268898	0.035853	0.0328653	0.188228	0	0.295787	0
	4th Feb 2012	"	"	"	"	65111	0.221161	0	0	0.145905	0.0430035	0.215017	0.277987	0	0.253413	0
	4th Feb 2013	"	"	"	"	166742	0.15413	0	0	0.30886	0.035384	0.158928	0.0935577	0	0.327452	0
	10th Feb 2014	"	"	"	"	2985	1.23953	0	0	0	0	0	0	0	0.469012	0
	10th Nov 2014	"	"	"	"	3408	4.54812	0	0	0	0	0	0	0	1.29108	0
Lundtofte	4th Feb 2006	alternating (EBPR)	NA	5% industrial	"	171058	0.228577	0.0660595	0	0.0923663	0.142642	0.00759976	0.102304	0	0.508015	0
	4th Feb 2007	"	"	"	"	121736	0.0139646	0.391832	0	0.153611	0.163468	0.0772163	0.12486	0	0.23822	0
	4th Feb 2009	"	"	"	"	69022	0.0217322	0.283967	0	0.259338	0.107212	0	0.127496	0	0.214424	0
	4th Feb 2010	"	"	"	"	84434	0	0.116067	0	0.114883	0.0888268	0	0.19305	0	0.360045	0
	4th Feb 2013	"	"	"	"	127539	0.303437	0.0478285	0	0.0862481	0.0784074	0.00862481	0.157599	0	0.795835	0
	10th Feb 2014	"	"	"	"	106820	0.633776	0.02434	0	0.107658	0.102041	0	0.312676	0	0.414716	0
	4th Nov 2014	"	"	"	"	3249	0.95414	0	0	0	0.369344	0	0	0	0.307787	0
Odense NE	4th Feb 2006	alternating (EBPR)	NA	20% industrial	"	81921	0.767813	0	0	0.17822	0.239255	0	0.487055	0	0.388179	0
	4th Feb 2007	"	"	"	"	52677	0.214515	0.041764	0	0.210718	0.279059	0	0.294246	0	1.95341	0
	4th Feb 2008	"	"	"	"	50416	0.023802	0	0	0.208267	0.2043	0	0.27769	0	2.27904	0
	4th Feb 2009	"	"	"	"	61515	0.27473	0	0	0.151183	0.24872	0	0.427538	0	2.35065	0
	4th Feb 2010	"	"	"	"	75475	0.741968	0	0	0.0715469	0.21729	0.023849	0.177542	0	0.567075	0
	4th Feb 2011	"	"	"	"	19972	1.17665	0	0	0.110154	0.120168	0	0.0600841	0	0.235329	0
	4th Feb 2012	"	"	"	"	43294	0.6606	0	0	0.0808426	0.170924	0	0.10394	0	0.115489	0
	4th Feb 2013	"	"	"	"	172562	2.16676	0.0312931	0	0.0950383	0.217893	0.00289751	0.0683812	0	0.126331	0
	3rd Feb 2014	"	"	"	"	3297	2.36579	0	0	0	0	0	0	0	0.363967	0
	11th Nov 2014	"	"	"	"	2380	4.28571	0	0	0	0	0	0.294118	0	1.30252	0
Randers	4th Feb 2006	recirculation (EBPR)	NA	5% industrial	"	93910	0.508998	0	0	0.0756043	0.17783	0.0170376	0.254499	0	0.595251	0
	4th Feb 2007	"	"	"	"	21816	0.53172	0	0	0.0366703	0.270444	0.105427	0.247525	0	0.508801	0
	4th Feb 2008	"	"	"	"	95530	0.0324505	0	0	0.00732754	0.0942112	0	0.183189	0	0.411389	0
	4th Feb 2009	"	"	"	"	57719	0.1438	0	0	0.0329181	0.0918242	0.0155928	0.119545	0	0.377692	0
	4th Feb 2010	"	"	"	"	32852	0.52356	0	0	0	0.0395714	0.0182637	0.0395714	0	0.289176	0
	4th Feb 2011	"	"	"	"	180784	0.54319	0	0	0.00442517	0.0569741	0.0647181	0.165944	0	0.50281	0
	4th Feb 2012	"	"	"	"	176331	0.572219	0.0119094	0	0.0584129	0.111155	0.0567115	0.323823	0	0.667495	0
	4th Feb 2013	"	"	"	"	160039	1.30406	0	0	0.0687332	0.109973	0.0981011	0.233068	0	0.465512	0
	11th Feb 2014	"	"	"	"	2251	2.35451	0	0	0	0	0	0.177699	0	0	0
	3rd Nov 2014	"	"	"	"	1454	4.67675	0	0	0	0	0	0	0	0	0
Ringkøbing	4th Feb 2006	alternating (EBPR)	NA	10% industrial	"	141606	0.379927	0.0169484	0	0.326257	0.0826236	0.114402	0.177959	0	1.38836	0
	4th Feb 2007	"	"	"	"	56894	0.217949	0.0333954	0	0.384926	0.0703062	0.123036	0.166977	0	1.35164	0
	4th Feb 2008	"	"	"	"	56332	0	0	0	1.49116	0	0.0266278	0.00710076	0	0.156217	0
	4th Feb 2009	"	"	"	"	90864	0.42261	0	0	0.783589	0.0979486	0.10015	0.0330164	0	0.264131	0
	4th Feb 2010	"	"	"	"	71688	0.170182	0.0306885	0	0.167392	0.0544024	0.170182	0.117174	0	0.682123	0
	19th Aug 2012	"	"	"	"	157203	1.23535	0.144399	0	0.742988	0.206739	0.643117	0.501263	0	4.55398	0
	4th Feb 2013	"	"	"	"	152441	1.13946	0.077407	0	0.200077	0.0951188	0.394907	0.196797	0	1.07058	0
	11th Feb 2014	"	"	"	"	5558	1.15149	0	0	0	0	0.791652	1.31342	0	1.22346	0
	25th Jun 2014	"	"	"	"	91100	1.09879	0.064764	0	0.206367	0.116356	0.321625	0.220637	0	1.82437	0
Skive	4th Feb 2006	recirculation (EBPR)	NA	20-65% industrial	"	42073	0.0689278	0	0	0.0736815	0.225798	0.197276	0.190146	0	0.244813	0
	4th Feb 2007	"	"	"	"	18353	0.577562	0	0	0.163461	0.0762818	0.0435896	0.0871792	0	0.888138	0
	4th Feb 2008	"	"	"	"	33446	0.056808	0	0	0.170424	0.0209293	0.0388686	0.203313	0	0.819231	0
	4th Feb 2009	"	"	"	"	34571	0.30083	0	0	0.419427	0	0.653727	0.43389	0	0.676868	0
	4th Feb 2010	"	"	"	"	12545	1.99283	0	0	0.127541	0	0	0.821044	0	0.964528	0
	4th Feb 2011	"	"	"	"	69090	0.567376	0	0	0.130265	0.0911854	0.309741	0.341583	0	0.215661	0
	4th Feb 2012	"	"	"	"	101795	0.667027	0	0	0.0559949	0.0756422	0.4067	0.343828	0	0.441083	0
	4th Feb 2013	"	"	"	"	128746	0.925077	0	0	0.107965	0.0683516	0.364283	0.240784	0	0.405449	0
	11th Feb 2014	"	"	"	"	2675	2.50467	0	0	0	0	0	0	0	0	0
	11th Nov 2014	"	"	"	"	2188	2.23949	0	0	0	0	0	0.639854	0	1.1883	0
Søholt	4th Feb 2006	alternating (EBPR)	NA	35% industrial	"	83987	0.497696	0	0	0.157167	0.0404825	0	0.760832	0	0.0571517	0
	4th Feb 2007	"	"	"	"	14896	0.772019	0	0	0.248389	0.16783	0	0.644468	0	0	0
	4th Feb 2008	"	"	"	"	76655	0	0	0	0.435718	0.0195682	0	0.53095	0	0.0913182	0
	4th Feb 2009	"	"	"	"	92164	0.397118	0	0	0.565297	0.0911419	0	0.547936	0	0.139968	0
	4th Feb 2010	"	"	"	"	38377	0.37783	0	0	0.179795	0	0	0.320504	0	0.145921	0
	4th Feb 2011	"	"	"	"	45484	1.51922	0	0	0.142907	0	0.0483687	0.406736	0	0.334183	0
	4th Feb 2013	"	"	"	"	128214	2.42095	0	0	0.0990531	0.0935935	0.0179388	0.531923	0	0.225404	0
	19th Aug 2012	"	"	"	"	119707	0.246435	0	0	1.63315	0.143684	0.0225551	1.20878	0	0.63739	0
Melton	26th Apr 2017	anoxic/aerobic	NA	municipal / 10% industrial	Australia	37245	0.238958	0	0	0.134246	0.0456437	2.21238	0	0	0.0456437	0	NA	V1-V3 (27F-534R)	Rice et al. (unpublished)
	18th May 2017	"	"	"	"	22030	0.571947	0	0	0.086246	0	1.14389	0	0	0.0726282	0
	27th Jun 2017	"	"	"	"	38731	0.374377	0	0	0	0	0.348558	0	0	0.0645478	0
	26th Jul 2017	"	"	"	"	16259	0.178363	0	0	0	0	0.239867	0	0	0.104557	0
	30th Aug 2017	"	"	"	"	47868	0.233977	0	0	0.0668505	0.054316	0.639258	0	0	0.196373	0
	27th Sep 2017	"	"	"	"	28804	0.267324	0	0	0.0729065	0	0.552007	0	0	0.104152	0
	25th Oct 2017	"	"	"	"	55780	0.193618	0	0	0.0860523	0.0501972	0.274292	0	0	0.129079	0
	29th Nov 2017	"	"	"	"	45702	0.573279	0	0	0.150978	0.122533	0.851166	0	0	0.196928	0
Gisborne	26th Apr 2017	anoxic/aerobic/anoxic	NA	municipal / 3.5% industrial	"	20651	1.91274	0	0	0.411602	0	0.125902	1.24449	0	0.803835	0
	25th May 2017	"	"	"	"	29579	1.28808	0	0	0	0	0.104804	0.1758	0	0.135231	0
	27th Jun 2017	"	"	"	"	21621	1.19791	0	0	0.0740021	0	0.120253	0.198881	0	0.286758	0
	26th Jul 2017	"	"	"	"	36922	1.56817	0.0704187	0	0.10292	0	0.0839608	0.260008	0	0.371052	0
	30th Aug 2017	"	"	"	"	34951	1.44774	0	0	0.145919	0	0.0400561	0.380533	0	0.629453	0
	27th Sep 2017	"	"	"	"	57656	0.863744	0	0	0.045095	0	0.045095	0.199459	0	0.246288	0
	25th Oct 2017	"	"	"	"	61087	1.30797	0	0	0.0834875	0.0163701	0.0605694	0.409252	0	0.631886	0
	29th Nov 2017	"	"	"	"	58770	1.58925	0	0	0.134422	0	0.0629573	0.852476	0	0.84567	0
Woodend	26th Apr 2017	anoxic/aerobic	NA	municipal / 3.2% industrial	"	9965	2.65931	0	0	0.270948	0	17.8224	0.120421	0	0.612142	0
	25th May 2017	"	"	"	"	29777	2.89149	0	0	0.0705242	0	3.41539	0.0705242	0	0.201498	0
	27th Jun 2017	"	"	"	"	18398	4.2559	0	0	0	0	2.8427	0	0	0.163061	0
	26th Jul 2017	"	"	"	"	22218	3.19561	0	0	0.202538	0	3.61869	0	0	0.319561	0
	30th Aug 2017	"	"	"	"	10388	3.12861	0	0	0	0	4.88063	0	0	0.250289	0
	27th Sep 2017	"	"	"	"	17138	4.23037	0	0	0.122535	0	3.94445	0	0	0.134205	0
	25th Oct 2017	"	"	"	"	66842	2.16481	0	0	0.142126	0	8.22088	0.022441	0	0.240867	0
	22nd Nov 2017	"	"	"	"	64957	1.69343	0	0	0.158566	0	9.84959	0.038487	0	0.374094	0
Maryland1	Dec 2009	activated sludge	NA	municipal	United States of America	21492	0	0	0	0.116322	0	0	0	0	0	0	PRJNA415141	V3-V4 (319f, 806r)	Kulkarni et al. (2018)
Maryland1	Oct 2009	"	"	"	"	29444	0	0	0	1.01549	0.180003	0	0	0	0	0
Maryland2a	Oct 2010	"	"	"	"	276	0	0	0	0	0	0	0	0	0	0
Maryland2b	Oct 2010	"	"	"	"	1310	0	0	0	0	0	0	0	0	0	0
Nebraska1	Oct 2010	"	NA	municipal and agricultural	"	1650	0	0	0	0	0	0	0	0	0	0
Nebraska2	Aug 2010	SBR	NA	municipal, industrial and agricultural	"	37033	0	0	0	0	0	0	0	0	0	0
Nebraska2	Oct 2010	"	"	"	"	8910	0	0	0	0	0	0	0	0	0	0
aero_0hr	2014	anoxic/aerobic process	10 hr	predominantly municipal, also industrial, medical and groundwater	Taiwan	108572	0.0884206	0.0515787	0	1.49947	0.106842	0.31684	0.0340788	1.38249	0	0	PRJNA415881	V3-V4 (341f, 785r)	Chen et al. (2018)
aero_0hr_Estrone	2014	"	"	"	"	186047	0.0714873	0.0467624	0	1.48242	0.113412	0.283799	0.0343999	1.33138	0	0
replicate1_aero_0hr	2015	"	"	"	"	140286	0.0441954	0.0498981	0	1.04002	0.0798369	0.067006	0.0648675	0.429123	0	0
replicate1_aero_0hr_Estrone	2015	"	"	"	"	149117	0.653849	0.103275	0.0046943	1.02269	0.0891917	0.145523	0.154241	0.844974	0.055661	0
2replicate2_aero_0h	2015	"	"	"	"	114347	0.420649	0.098822	0	1.81465	0.134678	0.0918258	0.132054	0.821185	0.00874531	0
replicate2_aero_0hr_Estrone	2015	"	"	"	"	72301	0.261407	0.134161	0	2.24063	0.153525	0.0995837	0.0608567	0.686021	0	0
MBR 1a	2nd Jun 2016	MBR	NA	NA	Singapore	5027	0.756	0	0	0	0	1.353	0	0	0	0	NA	V3-V4 (341f, 805r)	DeSotto et al. (2018)
MBR 2a	9th Jun 2016	"	"	"	"	8587	1.025	0	0	0.326	0	1.724	0	0	0	0
MBR 3a	16th Jun 2016	"	"	"	"	12595	0.756	0	0	0.341	0.135	1.683	0	0	0	0
MBR 4a	27th Jun 2016	"	"	"	"	12927	0.402	0	0	1.369	0.495	1.795	0	0	0	0
MBR 5a	14th Jul 2016	"	"	"	"	13502	0.4	0	0	0.748	0.185	1.822	0	0	0	0
Biofilm 1a	21st Jul 2016	biofilm	NA	Domestic		11441	0.393	0	0	1.425	0.516	1.757	0	0	0	0
Biofilm 2a	21st Jul 2016	"	"	"	"	13659	0.161	0	0	1.882	0.432	2.489	0	0.065	0	0
MBR 1b	21st Jul 2016	MBR	NA	Domestic		13127	0.48	0	0	1.082	0	1.775	0	0	0	0
MBR 2b	8th Aug 2016	"	"	"	"	14548	0.488	0	0	2.406	0.708	3.382	0	0	0	0
MBR 3b	25th Aug 2016	"	"	"	"	8366	0.634	0	0	2.391	0.669	3.586	0	0	0	0
MBR 4b	29th Aug 2016	"	"	"	"	5328	0.563	0	0	2.928	0.788	4.523	0	0	0	0
MBR 5b	15th Sep 2016	"	"	"	"	6822	0.352	0	0	3.049	0.425	2.961	0	0	0	0
MBR 6b	19th Sep 2016	"	"	"	"	7932	0.076	0	0	2.194	0.227	2.168	0	0	0	0
MBR 7b	24th Oct 2016	"	"	"	"	4373	0.274	0	0	0.526	0	1.326	0	0	0	0
MBR 8b	8th Nov 2016	"	"	"	"	11352	0.097	0	0	1.436	0.264	0.81	0	0	0	0
MBR 9b	10th Nov 2016	"	"	"	"	14210	0.366	0	0	3.118	0.605	2.379	0	0	0	0
MBR 10b	14th Nov 2016	"	"	"	"	13597	0.368	0	0.029	3.361	0.853	1.89	0	0	0	0
MBR 11b	21st Nov 2016	"	"	"	"	11165	0.233	0	0	4.192	0.824	1.988	0	0	0	0
Biofilm 1b	30th Nov 2016	biofilm	NA	municipal		10257	0	0	0	3.013	0.487	0.79	0	0	0	0
Biofilm2b	30th Nov 2016	"	"	"	"	8170	0	0	0	4.247	0.759	1.163	0	0	0	0
Biofilm 3b	30th Nov 2016	"	"	"	"	13660	0	0	0	3.741	0.739	1.442	0	0	0	0
Biofilm 4b	30th Nov 2016	"	"	"	"	11671	0	0	0	3.427	0.557	0.591	0	0	0	0
WWTP 1_32	Mar 2012	anaerobic-anoxic-aerobic (EBPR)	25	municipal	Poland	22851	0.595	0	0	0	0.035	0	0	0	0	0	NA (Dropbox link)	V1-V3 (27f, 534r)	Milobędzka et al. (2017)
WWTP 1_34	Sep 2012	"	"	"	"	22919	1.523	0	0.087	0.022	0.092	0	0.035	0	0.179	0
WWTP 1_36	Mar 2013	"	"	"	"	22095	0.29	0	0	0	0.027	0	0	0	0	0
WWTP 1_38	Sep 2013	"	"	"	"	23781	3.747	0	0	0	0.021	0	0.038	0	0.038	0
WWTP 1_40	Mar 2014	"	"	"	"	13357	0.225	0	0	0	0	0	0	0	0	0
WWTP 2_33	Mar 2012	University of Cape Town (EBPR)	32	municipal / 30-50% industrial	"	16877	0.634	0	0	0	0	0	0	0	0	0
WWTP 2_35	Sep 2012	"	"	"	"	23323	1.595	0.099	0.034	0.094	0.051	0	0.056	0	0.034	0
WWTP 2_37	Mar 2013	"	"	"	"	16006	0.306	0	0	0	0	0	0	0	0	0
WWTP 2_39	Sep 2013	"	"	"	"	19564	1.309	0	0.041	0	0.015	0	0.036	0	0.056	0
WWTP 2_41	Mar 2014	"	"	"	"	27613	0.637	0.014	0	0.011	0.054	0	0.011	0	0	0
					mean relative abundance		0.764137	0.187918	0.54341	0.439046	0.308441	0.732815	0.496152	0.462741	1.07259	0
					median relative abundance		0.255871	0	0	0.0861492	0.0575135	0.0242749	0.129775	0	0.220423	0
					max relative abundnace		5.36332	1.94239	5.32728	4.247	3.63267	17.8224	5.057	1.38249	9.50821	0
					Samples with ≥0.1% relative abundance		0.638889	0.194444	0.0208333	0.451389	0.395833	0.305556	0.524306	0.03125	0.586806	0
					Samples detected with relative abundance >0		0.8125	0.364583	0.0625	0.711806	0.684028	0.586806	0.694444	0.0520833	0.6875	0
